# Supplementary material for: Chronic paternal morphine exposure increases sensitivity to morphine-derived pain relief in male progeny
Source: Sci Adv. 2022 Feb 16;8(7):eabk2425. doi: 10.1126/sciadv.abk2425 (PMC8849295; doi:10.1126/sciadv.abk2425)
Supplement: Supplementary file 2 — Movie S1 [file sciadv.abk2425_movie_s1.zip]

Archive with 1 entries (1 files):
- sciadv.abk2425_movie_s1.mov
