# Supplementary material for: Chronic paternal morphine exposure increases sensitivity to morphine-derived pain relief in male progeny
Source: Sci Adv. 2022 Feb 16;8(7):eabk2425. doi: 10.1126/sciadv.abk2425 (PMC8849295; doi:10.1126/sciadv.abk2425)
Supplement: Supplementary file 3 — Tables S1 to S6 [file sciadv.abk2425_tables_s1_to_s6.zip]

Archive with 6 entries (6 files):
- sciadv.abk2425_table_s1.xlsx
- sciadv.abk2425_table_s2.xlsx
- sciadv.abk2425_table_s3.xlsx
- sciadv.abk2425_table_s4.xlsx
- sciadv.abk2425_table_s5.xlsx
- sciadv.abk2425_table_s6.xlsx
