# Supplementary material for: Chronic paternal morphine exposure increases sensitivity to morphine-derived pain relief in male progeny
Source: Sci Adv. 2022 Feb 16;8(7):eabk2425. doi: 10.1126/sciadv.abk2425 (PMC8849295; doi:10.1126/sciadv.abk2425)
Supplement: Supplementary file 3 — Tables S1 to S6 [file sciadv.abk2425_tables_s1_to_s6.zip › sciadv.abk2425_table_s4.xlsx]

## Sheet: Sheet1
`	Sex	Siring	Day	Time	Stimuli	look first	orbital tightening	jumping	shaking	guarding	Pain Score	max speed(mm/s^2)	max height (mm)	z pain	z speed	z height	PC Score	Pain Prob
80A5	M	Morphine	1	0 min	CS	1	0	0	0	0	0	410.911	8.03992	-0.706712	-1.26842	-1.1841	-1.83603	0.0120091
80A6	M	Morphine	1	0 min	CS	1	0	0	0	0	0	533.698	8.26377	-0.706712	-1.02697	-1.15334	-1.67347	0.0173693
81A5	M	Morphine	1	0 min	CS	1	0	0	0	0	0	594.089	13.787	-0.706712	-0.908211	-0.394203	-1.16371	0.0541026
81A6	M	Morphine	1	0 min	CS	1	0	0	0	0	0	736.381	15.2043	-0.706712	-0.628403	-0.199403	-0.883393	0.0983674
83A5	M	Saline	1	0 min	LP	0	1	0	0	1	2	1591.57	21.8301	1.64429	1.05327	0.711272	1.9531	0.986858
83A6	M	Saline	1	0 min	LP	0	1	1	0	1	3	2119.88	19.2255	2.8198	2.09216	0.353286	3.02026	0.998862
84A3	M	Saline	1	0 min	CS	1	0	0	0	0	0	562.313	6.30189	-0.706712	-0.970696	-1.42298	-1.7955	0.0131689
84A4	M	Saline	1	0 min	CS	1	0	0	0	0	0	671.729	10.1038	-0.706712	-0.755537	-0.900436	-1.36461	0.034756
86A1	M	Morphine	1	0 min	HP	0	1	0	0	0	1	1612.62	16.703	0.46879	1.09467	0.00658356	0.919842	0.874184
86A2	M	Morphine	1	0 min	HP	0	1	0	0	0	1	1762.64	32.0672	0.46879	1.38967	2.1183	2.31665	0.994269
87A4	M	Morphine	1	0 min	LP	0	na	0	0	0	0	2371.65	17.8845	-0.706712	2.58725	0.168973	1.2577	0.938009
87A5	M	Morphine	1	0 min	LP	0	1	1	1	1	4	2704.04	47.1094	3.9953	3.24088	4.18576	6.57405	1
88A4	M	Saline	1	0 min	LP	0	1	0	0	1	2	1798.12	25.2866	1.64429	1.45944	1.18635	2.4711	0.995978
88A5	M	Saline	1	0 min	LP	1	0	0	0	0	0	1117.66	13.0996	-0.706712	0.121359	-0.488682	-0.600906	0.172966
88A6	M	Saline	1	0 min	HP	0	0	0	0	1	1	2003.41	19.7471	0.46879	1.86313	0.424976	1.62236	0.972261
88A7	M	Saline	1	0 min	HP	0	na	0	1	0	1	1045.8	13.9676	0.46879	-0.0199493	-0.36938	0.0342659	0.474632
90A3	M	Morphine	1	0 min	LP	0	1	0	0	0	1	2585.43	27.2974	0.46879	3.00764	1.46272	2.90816	0.998527
90A4	M	Morphine	1	0 min	LP	1	0	0	0	0	0	1010.21	17.2359	-0.706712	-0.0899349	0.0798274	-0.39919	0.249725
92A5	M	Saline	1	0 min	CS	1	1	0	0	0	1	506.251	6.4426	0.46879	-1.08094	-1.40365	-1.19944	0.0500419
80A5	M	Morphine	1	15 min	CS	1	0	0	0	0	0	575.807	8.45027	-0.706712	-0.944161	-1.1277	-1.60901	0.0200941
80A6	M	Morphine	1	15 min	CS	1	0	0	0	0	0	683.803	14	-0.706712	-0.731794	-0.364927	-1.04101	0.0705289
81A5	M	Morphine	1	15 min	CS	0	0	0	0	0	0	1169.24	15.1756	-0.706712	0.222788	-0.203348	-0.37525	0.2602
81A6	M	Morphine	1	15 min	CS	0	0	0	0	0	0	386.431	2.87309	-0.706712	-1.31656	-1.89425	-2.27514	0.00440083
83A5	M	Saline	1	15 min	LP	1	0	0	0	1	1	458.472	18.4394	0.46879	-1.17489	0.245241	-0.303246	0.293373
84A3	M	Saline	1	15 min	CS	0	0	0	0	0	0	563.934	5.3613	-0.706712	-0.967509	-1.55226	-1.86827	0.0111591
86A1	M	Morphine	1	15 min	HP	0	0	0	0	0	0	681.697	6.10333	-0.706712	-0.735935	-1.45028	-1.67049	0.0174869
86A2	M	Morphine	1	15 min	HP	0	1	0	0	1	2	1678.01	26.9283	1.64429	1.22325	1.41199	2.45982	0.995873
87A4	M	Morphine	1	15 min	LP	0	0	0	0	1	1	1850.14	32.5812	0.46879	1.56174	2.18894	2.46064	0.99588
87A5	M	Morphine	1	15 min	LP	0	1	0	0	0	1	1522.89	21.6905	0.46879	0.918218	0.692085	1.21004	0.931309
88A4	M	Saline	1	15 min	LP	0	0	0	0	0	0	775.587	15.7981	-0.706712	-0.551306	-0.117789	-0.790015	0.119162
88A5	M	Saline	1	15 min	LP	0	0	0	0	0	0	578.523	10.5335	-0.706712	-0.93882	-0.841376	-1.4404	0.0293515
88A6	M	Saline	1	15 min	HP	0	1	1	0	1	3	980.332	14.6423	2.8198	-0.148688	-0.276647	1.31262	0.94497
88A7	M	Saline	1	15 min	HP	0	1	0	0	0	1	1234.3	19.837	0.46879	0.350724	0.437332	0.722569	0.81518
90A3	M	Morphine	1	15 min	LP	0	0	0	0	0	0	597.287	16.12	-0.706712	-0.901922	-0.0735462	-0.974705	0.081223
90A4	M	Morphine	1	15 min	LP	0	0	0	0	0	0	1481.11	9.70342	-0.706712	0.836061	-0.955465	-0.441984	0.231714
92A5	M	Saline	1	15 min	CS	0	0	0	0	0	0	215.78	6.64099	-0.706712	-1.65213	-1.37638	-2.1772	0.00550851
92A6	M	Saline	1	15 min	CS	1	0	0	0	0	0	847.969	6.82664	-0.706712	-0.408972	-1.35086	-1.41699	0.0309272
80A5	M	Morphine	1	60 min	CS	0	0	0	0	0	0	615.848	10.2596	-0.706712	-0.865423	-0.879022	-1.41813	0.0308487
80A6	M	Morphine	1	60 min	CS	1	0	0	0	0	0	646.066	13.6987	-0.706712	-0.806001	-0.406339	-1.10944	0.0608701
81A5	M	Morphine	1	60 min	CS	0	0	0	0	1	1	883.156	8.26156	0.46879	-0.339779	-1.15364	-0.610578	0.169801
81A6	M	Morphine	1	60 min	CS	0	0	0	0	0	0	461.565	11.8482	-0.706712	-1.16881	-0.660679	-1.47393	0.0272292
83A5	M	Saline	1	60 min	LP	0	0	0	1	0	1	1910.46	22.4673	0.46879	1.68035	0.798851	1.72873	0.978158
83A6	M	Saline	1	60 min	LP	0	0	0	0	1	1	1523.09	29.8359	0.46879	0.918612	1.81162	1.85701	0.983655
84A3	M	Saline	1	60 min	CS	1	0	0	0	0	0	751.874	12.1359	-0.706712	-0.597936	-0.621136	-1.10875	0.06096
84A4	M	Saline	1	60 min	CS	0	0	0	0	0	0	460.9	9.13141	-0.706712	-1.17012	-1.03408	-1.69042	0.0167152
86A1	M	Morphine	1	60 min	HP	0	0	0	0	0	0	1396.55	27.6468	-0.706712	0.669779	1.51074	0.882997	0.864548
86A2	M	Morphine	1	60 min	HP	0	1	0	0	1	2	1130.72	23.5837	1.64429	0.147041	0.952293	1.5489	0.967314
87A4	M	Morphine	1	60 min	LP	0	0	0	0	0	0	708.688	14.6876	-0.706712	-0.682859	-0.270421	-0.957074	0.0843059
87A5	M	Morphine	1	60 min	LP	0	1	0	0	1	2	1481.69	16.4496	1.64429	0.837201	-0.0282447	1.39632	0.954178
88A4	M	Saline	1	60 min	LP	0	0	0	0	0	0	1085.36	11.5111	-0.706712	0.0578429	-0.707011	-0.765119	0.125314
88A5	M	Saline	1	60 min	LP	0	0	0	0	0	0	1735.16	24.9126	-0.706712	1.33563	1.13494	1.06519	0.906641
88A6	M	Saline	1	60 min	HP	0	0	0	0	1	1	1742.45	16.9475	0.46879	1.34997	0.0401886	1.09235	0.911804
88A7	M	Saline	1	60 min	HP	0	0	0	0	1	1	1047.57	18.1477	0.46879	-0.0164687	0.205149	0.36825	0.661013
90A3	M	Morphine	1	60 min	LP	0	1	0	0	0	1	1116.12	18.95	0.46879	0.118331	0.31542	0.512786	0.731209
90A4	M	Morphine	1	60 min	LP	0	0	0	0	0	0	484.223	18.8028	-0.706712	-1.12426	0.295188	-0.895016	0.0960181
80A5	M	Morphine	2	0 min	HP	0	0	0	0	0	0	650.534	13.3891	-0.706712	-0.797215	-0.448892	-1.12875	0.0583759
80A6	M	Morphine	2	0 min	HP	0	1	0	1	0	2	1066.47	16.9466	1.64429	0.0206969	0.0400649	0.94616	0.880702
81A5	M	Morphine	2	0 min	HP	0	1	1	0	0	2	1235.71	20.8614	1.64429	0.353497	0.57813	1.45656	0.959877
81A6	M	Morphine	2	0 min	HP	1	0	0	0	0	0	1917.78	34.525	-0.706712	1.69474	2.45611	2.04375	0.989308
83A5	M	Saline	2	0 min	CS	1	1	0	0	0	1	1005.31	16.0885	0.46879	-0.0995704	-0.0778757	0.154919	0.54398
83A6	M	Saline	2	0 min	CS	1	0	0	0	0	0	576.259	10.5521	-0.706712	-0.943272	-0.83882	-1.44159	0.0292734
84A3	M	Saline	2	0 min	HP	0	1	0	0	0	1	1109.02	22.0826	0.46879	0.104369	0.745976	0.75314	0.825556
84A4	M	Saline	2	0 min	HP	0	0	0	0	0	0	606.51	14.505	-0.706712	-0.883786	-0.295518	-1.09206	0.0631989
86A1	M	Morphine	2	0 min	LP	1	1	0	0	0	1	1354.62	18.292	0.46879	0.587326	0.224982	0.741777	0.821754
86A2	M	Morphine	2	0 min	LP	0	1	0	0	1	2	1979.23	36.8814	1.64429	1.81558	2.77998	3.60529	0.999704
87A4	M	Morphine	2	0 min	CS	1	0	0	0	0	0	786.925	18.9812	-0.706712	-0.529011	0.319708	-0.523909	0.199826
87A5	M	Morphine	2	0 min	CS	0	0	0	0	0	0	456.761	7.67926	-0.706712	-1.17826	-1.23367	-1.8106	0.0127244
88A4	M	Saline	2	0 min	CS	0	0	0	0	0	0	542.325	9.06817	-0.706712	-1.01	-1.04278	-1.59943	0.0205332
88A5	M	Saline	2	0 min	CS	1	0	0	0	0	0	726.066	9.96154	-0.706712	-0.648686	-0.919988	-1.31183	0.0390737
88A6	M	Saline	2	0 min	LP	0	0	0	0	0	0	1351.01	12.0002	-0.706712	0.580227	-0.639787	-0.413034	0.243798
88A7	M	Saline	2	0 min	LP	1	0	0	1	0	1	1224.32	24.3673	0.46879	0.331099	1.05999	1.0705	0.907672
90A3	M	Morphine	2	0 min	CS	1	0	0	0	0	0	624.743	17.3225	-0.706712	-0.847932	0.09173	-0.846852	0.10609
90A4	M	Morphine	2	0 min	CS	1	0	0	0	0	0	1296.96	18.8848	-0.706712	0.473941	0.306458	0.0698641	0.495111
92A5	M	Saline	2	0 min	HP	0	1	0	0	1	2	1722.94	15.7977	1.64429	1.3116	-0.117844	1.62904	0.972673
92A6	M	Saline	2	0 min	HP	0	1	0	0	1	2	620.651	21.2014	1.64429	-0.855978	0.624861	0.758284	0.827256
80A5	M	Morphine	2	15 min	HP	0	0	0	0	0	0	1024.43	19.3981	-0.706712	-0.0619721	0.377008	-0.210744	0.3394
80A6	M	Morphine	2	15 min	HP	0	1	0	0	0	1	1403.19	24.8475	0.46879	0.682836	1.12599	1.31955	0.945795
81A5	M	Morphine	2	15 min	HP	0	1	0	0	0	1	1401.08	26.562	0.46879	0.678687	1.36164	1.4532	0.959578
81A6	M	Morphine	2	15 min	HP	1	0	0	0	0	0	957.642	5.97414	-0.706712	-0.193307	-1.46803	-1.35535	0.0354782
83A5	M	Saline	2	15 min	CS	1	0	0	0	0	0	592.913	6.78645	-0.706712	-0.910523	-1.35638	-1.72094	0.0155981
83A6	M	Saline	2	15 min	CS	1	0	0	0	0	0	525.008	10.3764	-0.706712	-1.04405	-0.862969	-1.51597	0.0247777
84A3	M	Saline	2	15 min	HP	0	0	0	0	1	1	796.809	17.3082	0.46879	-0.509575	0.0897646	0.00590037	0.45837
84A4	M	Saline	2	15 min	HP	0	0	0	0	0	0	452.852	8.31461	-0.706712	-1.18594	-1.14635	-1.76476	0.0141214
86A1	M	Morphine	2	15 min	LP	0	0	0	0	0	0	1062.69	19.5329	-0.706712	0.0132638	0.395536	-0.154925	0.368796
86A2	M	Morphine	2	15 min	LP	1	0	0	0	1	1	933.568	21.5398	0.46879	-0.240647	0.671372	0.503151	0.726825
87A4	M	Morphine	2	15 min	CS	1	0	0	0	0	0	512.476	5.79513	-0.706712	-1.0687	-1.49264	-1.8945	0.0105116
87A5	M	Morphine	2	15 min	CS	0	0	0	0	0	0	294.019	5.81915	-0.706712	-1.49828	-1.48933	-2.1502	0.00586
88A5	M	Saline	2	15 min	CS	1	1	0	0	0	1	994.915	13.2594	0.46879	-0.120012	-0.466718	-0.0819677	0.408706
88A6	M	Saline	2	15 min	LP	0	0	0	0	1	1	921.092	17.5407	0.46879	-0.26518	0.12172	0.170914	0.553105
88A7	M	Saline	2	15 min	LP	1	1	0	0	0	1	2193.94	22.8603	0.46879	2.2378	0.852866	2.09421	0.99047
90A3	M	Morphine	2	15 min	CS	0	0	0	0	0	0	527.375	6.24307	-0.706712	-1.0394	-1.43107	-1.84137	0.0118641
90A4	M	Morphine	2	15 min	CS	1	0	0	0	0	0	841.357	12.3241	-0.706712	-0.421974	-0.595269	-0.988293	0.0789175
92A5	M	Saline	2	15 min	HP	0	1	0	0	0	1	1046.9	12.5357	0.46879	-0.0177863	-0.566186	-0.078129	0.410844
92A6	M	Saline	2	15 min	HP	0	1	0	0	0	1	1385	13.6328	0.46879	0.647066	-0.415396	0.407663	0.681051
80A5	M	Morphine	2	60 min	HP	1	0	0	0	0	0	1100.11	24.9776	-0.706712	0.0868479	1.14388	0.321506	0.636482
80A6	M	Morphine	2	60 min	HP	0	1	0	0	0	1	1024.47	17.0742	0.46879	-0.0618935	0.0576027	0.255776	0.600779
81A5	M	Morphine	2	60 min	HP	0	1	0	0	1	2	2026.85	26.7386	1.64429	1.90922	1.38591	2.85611	0.998339
81A6	M	Morphine	2	60 min	HP	0	0	0	0	0	0	679.976	8.28494	-0.706712	-0.739319	-1.15043	-1.4993	0.0257231
83A5	M	Saline	2	60 min	CS	0	0	0	0	0	0	643.145	14.8738	-0.706712	-0.811745	-0.244829	-1.01958	0.0738354
83A6	M	Saline	2	60 min	CS	1	0	0	0	0	0	965.658	11.2225	-0.706712	-0.177544	-0.746677	-0.929185	0.0893999
84A3	M	Saline	2	60 min	HP	0	1	1	0	0	2	1039.32	15.9515	1.64429	-0.0326919	-0.0967055	0.835134	0.85111
84A4	M	Saline	2	60 min	HP	0	1	0	0	0	1	983.436	19.6531	0.46879	-0.142584	0.412057	0.412152	0.683293
86A1	M	Morphine	2	60 min	LP	1	0	0	0	0	0	711.431	12.2818	-0.706712	-0.677465	-0.601083	-1.14486	0.0563691
86A2	M	Morphine	2	60 min	LP	0	0	0	0	1	1	688.056	14.1838	0.46879	-0.723431	-0.339665	-0.370415	0.26235
87A4	M	Morphine	2	60 min	CS	1	0	0	0	0	0	743.982	27.5093	-0.706712	-0.613456	1.49184	0.102579	0.513948
87A5	M	Morphine	2	60 min	CS	0	0	0	0	0	0	488.076	8.74572	-0.706712	-1.11668	-1.0871	-1.689	0.0167691
88A4	M	Saline	2	60 min	CS	1	1	0	0	0	1	563.187	6.83724	0.46879	-0.968978	-1.3494	-1.10097	0.0619942
88A5	M	Saline	2	60 min	CS	1	1	0	0	0	1	461.07	6.86987	0.46879	-1.16978	-1.34492	-1.2188	0.0479647
88A6	M	Saline	2	60 min	LP	0	0	0	0	0	0	735.993	17.8136	-0.706712	-0.629165	0.159229	-0.676674	0.149402
88A7	M	Saline	2	60 min	LP	0	0	0	0	0	0	567.77	12.6938	-0.706712	-0.959966	-0.544456	-1.28155	0.0417785
90A3	M	Morphine	2	60 min	CS	1	0	0	0	0	0	605.387	9.87831	-0.706712	-0.885994	-0.931428	-1.46074	0.0280454
90A4	M	Morphine	2	60 min	CS	1	0	0	0	1	1	1091.59	15.4296	0.46879	0.0700938	-0.168437	0.204343	0.572053
92A5	M	Saline	2	60 min	HP	0	0	0	0	0	0	860.041	8.32903	-0.706712	-0.385233	-1.14437	-1.28347	0.041602
92A6	M	Saline	2	60 min	HP	0	0	0	0	0	0	2151.95	22.1977	-0.706712	2.15523	0.761796	1.3411	0.948284
80A5	M	Morphine	3	0 min	LP	0	0	0	0	0	0	1107.76	20.7302	-0.706712	0.101891	0.560097	-0.00671459	0.451165
80A6	M	Morphine	3	0 min	LP	0	0	0	0	1	1	679.748	21.5114	0.46879	-0.739768	0.667468	0.201595	0.570502
81A5	M	Morphine	3	0 min	LP	0	1	0	0	0	1	1116.72	23.2688	0.46879	0.11951	0.909012	0.856403	0.857213
81A6	M	Morphine	3	0 min	LP	0	1	0	0	1	2	920.716	11.8691	1.64429	-0.265919	-0.657806	0.371138	0.662502
83A5	M	Saline	3	0 min	HP	0	0	0	0	0	0	1321.4	14.2969	-0.706712	0.522001	-0.32412	-0.265593	0.31167
83A6	M	Saline	3	0 min	HP	0	0	0	0	1	1	1222.41	33.7211	0.46879	0.327343	2.34562	1.81094	0.981858
84A3	M	Saline	3	0 min	LP	0	1	0	0	0	1	2013.23	20.3354	0.46879	1.88244	0.505834	1.68065	0.975662
84A4	M	Saline	3	0 min	LP	0	0	0	0	0	0	1768.82	15.5443	-0.706712	1.40182	-0.152673	0.361042	0.657282
86A1	M	Morphine	3	0 min	CS	1	0	0	0	0	0	1194.17	11.6586	-0.706712	0.271811	-0.686738	-0.6251	0.165137
86A2	M	Morphine	3	0 min	CS	0	0	0	0	0	0	773.987	12.685	-0.706712	-0.554453	-0.545666	-1.03908	0.0708214
87A4	M	Morphine	3	0 min	HP	0	1	0	0	0	1	1528.09	21.7225	0.46879	0.928444	0.696483	1.21871	0.932576
87A5	M	Morphine	3	0 min	HP	0	1	0	0	1	2	492.461	11.4526	1.64429	-1.10806	-0.715051	-0.166925	0.362385
88A4	M	Saline	3	0 min	HP	1	1	0	0	1	2	1076.97	19.4526	1.64429	0.0413445	0.384499	1.15752	0.923153
88A5	M	Saline	3	0 min	HP	0	1	0	0	0	1	1831.04	13.9714	0.46879	1.52418	-0.368858	0.960513	0.884132
88A6	M	Saline	3	0 min	CS	1	0	0	0	0	0	885.652	12.5519	-0.706712	-0.33487	-0.563959	-0.917974	0.0915248
88A7	M	Saline	3	0 min	CS	0	0	0	0	0	0	540.488	8.14286	-0.706712	-1.01361	-1.16995	-1.67506	0.0173068
90A3	M	Morphine	3	0 min	HP	0	1	1	0	1	3	1635.97	23.0716	2.8198	1.14058	0.881908	2.75502	0.997905
90A4	M	Morphine	3	0 min	HP	0	1	0	0	1	2	1809	21.3351	1.64429	1.48084	0.643237	2.17019	0.991988
92A5	M	Saline	3	0 min	LP	0	0	0	0	0	0	1578.65	24.4628	-0.706712	1.02787	1.07312	0.844919	0.853944
92A6	M	Saline	3	0 min	LP	0	1	0	0	0	1	824.831	10.6689	0.46879	-0.454471	-0.822766	-0.488213	0.213299
80A5	M	Morphine	3	15 min	LP	0	0	0	0	1	1	1596.27	23.6713	0.46879	1.06252	0.964333	1.45384	0.959635
80A6	M	Morphine	3	15 min	LP	0	0	0	0	0	0	1577.99	18.5754	-0.706712	1.02657	0.263933	0.376685	0.665353
81A5	M	Morphine	3	15 min	LP	0	0	0	0	0	0	895.91	22.3028	-0.706712	-0.314699	0.776241	-0.131662	0.381356
81A6	M	Morphine	3	15 min	LP	0	0	0	0	0	0	608.355	15.4896	-0.706712	-0.880158	-0.160191	-1.01171	0.0750848
83A5	M	Saline	3	15 min	HP	1	0	0	0	0	0	1062.59	27.021	-0.706712	0.0130671	1.42473	0.439507	0.696769
83A6	M	Saline	3	15 min	HP	1	0	0	0	0	0	533.185	20.178	-0.706712	-1.02797	0.484201	-0.728091	0.134967
84A3	M	Saline	3	15 min	LP	0	0	0	0	1	1	989.212	14.5281	0.46879	-0.131226	-0.292343	0.0120414	0.461885
84A4	M	Saline	3	15 min	LP	0	0	0	0	0	0	1114.52	9.88056	-0.706712	0.115184	-0.931119	-0.860198	0.103209
86A1	M	Morphine	3	15 min	CS	1	0	0	0	0	0	1251.04	23.8647	-0.706712	0.383642	0.990915	0.411117	0.682776
86A2	M	Morphine	3	15 min	CS	1	0	0	0	0	0	646.87	9.85679	-0.706712	-0.80442	-0.934386	-1.41353	0.0311669
87A4	M	Morphine	3	15 min	HP	0	0	0	0	0	0	889.07	16.7637	-0.706712	-0.328149	0.0149264	-0.579529	0.180124
87A5	M	Morphine	3	15 min	HP	0	0	0	0	1	1	394.646	13.9707	0.46879	-1.3004	-0.368954	-0.733321	0.133566
88A4	M	Saline	3	15 min	HP	0	1	0	0	1	2	1777.92	23.6777	1.64429	1.41972	0.965213	2.31954	0.994307
88A5	M	Saline	3	15 min	HP	0	1	1	0	0	2	1383.2	14.9385	1.64429	0.643527	-0.235936	1.1602	0.923591
88A6	M	Saline	3	15 min	CS	1	0	0	0	0	0	808.71	15.7978	-0.706712	-0.486172	-0.117831	-0.75098	0.128928
88A7	M	Saline	3	15 min	CS	1	0	0	0	0	0	583.838	5.81962	-0.706712	-0.928369	-1.48927	-1.80841	0.012788
90A3	M	Morphine	3	15 min	HP	0	0	0	0	0	0	1215.68	26.0143	-0.706712	0.314109	1.28636	0.540098	0.743394
90A4	M	Morphine	3	15 min	HP	0	0	0	0	0	0	1690.69	16.2871	-0.706712	1.24819	-0.0505793	0.32789	0.639878
92A5	M	Saline	3	15 min	LP	0	0	0	0	0	0	1121.09	12.3646	-0.706712	0.128104	-0.589703	-0.655219	0.155793
92A6	M	Saline	3	15 min	LP	1	0	0	0	0	0	1632.16	17.3227	-0.706712	1.13309	0.0917575	0.341098	0.646859
80A5	M	Morphine	3	60 min	LP	1	0	0	0	1	1	1271.37	30.037	0.46879	0.42362	1.83926	1.57616	0.969242
80A6	M	Morphine	3	60 min	LP	1	0	0	0	0	0	1401.69	19.2989	-0.706712	0.679886	0.363374	0.22624	0.584354
81A5	M	Morphine	3	60 min	LP	1	0	0	0	0	0	429.03	13.1158	-0.706712	-1.23279	-0.486455	-1.41164	0.0312986
81A6	M	Morphine	3	60 min	LP	0	0	0	0	1	1	712.427	14.6017	0.46879	-0.675507	-0.282227	-0.308496	0.290872
83A5	M	Saline	3	60 min	HP	1	1	0	0	1	2	497.228	23.5829	1.64429	-1.09868	0.952183	0.801835	0.841125
83A6	M	Saline	3	60 min	HP	0	0	0	0	1	1	477.401	31.3368	0.46879	-1.13767	2.01791	0.743121	0.822207
84A3	M	Saline	3	60 min	LP	0	1	0	0	0	1	1719.6	20.6848	0.46879	1.30504	0.553857	1.36214	0.95061
84A4	M	Saline	3	60 min	LP	1	1	0	0	0	1	631.018	11.8275	0.46879	-0.835592	-0.663524	-0.624763	0.165245
86A1	M	Morphine	3	60 min	CS	1	0	0	0	0	0	570.482	11.2225	-0.706712	-0.954633	-0.746677	-1.39517	0.0324697
86A2	M	Morphine	3	60 min	CS	0	0	0	0	0	0	717.604	10.4611	-0.706712	-0.665326	-0.851327	-1.28214	0.0417239
87A4	M	Morphine	3	60 min	HP	0	0	0	0	0	0	1146.38	12.769	-0.706712	0.177835	-0.53412	-0.593289	0.17549
87A5	M	Morphine	3	60 min	HP	0	0	0	0	0	0	839.17	16.8633	-0.706712	-0.426274	0.0286158	-0.630462	0.163442
88A5	M	Saline	3	60 min	HP	0	1	1	0	0	2	1497.18	25.6918	1.64429	0.867661	1.24204	2.14841	0.991579
88A6	M	Saline	3	60 min	CS	0	0	0	0	0	0	745.502	8.74594	-0.706712	-0.610467	-1.08707	-1.38543	0.0331823
88A7	M	Saline	3	60 min	CS	0	1	0	0	0	1	471.983	17.4856	0.46879	-1.14832	0.114147	-0.363045	0.265649
90A3	M	Morphine	3	60 min	HP	1	0	0	0	0	0	1301.61	32.1126	-0.706712	0.483085	2.12454	1.12563	0.917777
90A4	M	Morphine	3	60 min	HP	0	0	0	0	0	0	1598.55	17.1905	-0.706712	1.067	0.0735874	0.290969	0.620056
92A5	M	Saline	3	60 min	LP	0	0	0	0	0	0	1820.16	20.7567	-0.706712	1.50278	0.56374	0.835443	0.8512
92A6	M	Saline	3	60 min	LP	1	0	0	0	0	0	680.924	10.6073	-0.706712	-0.737455	-0.831233	-1.31379	0.0389047
