# Supplementary material for: Chronic paternal morphine exposure increases sensitivity to morphine-derived pain relief in male progeny
Source: Sci Adv. 2022 Feb 16;8(7):eabk2425. doi: 10.1126/sciadv.abk2425 (PMC8849295; doi:10.1126/sciadv.abk2425)
Supplement: Supplementary file 3 — Tables S1 to S6 [file sciadv.abk2425_tables_s1_to_s6.zip › sciadv.abk2425_table_s5.xlsx]

## Sheet: DEGs
geneNames	log2FoldChange	Adj.pvalue
Rpl3	1.74334	5.25099e-08
Mlf2	-4.4555	3.84228e-06
Gpm6a	-1.00618	7.33026e-06
Galnt16	-4.52409	1.93856e-05
Fam219a	-3.31586	3.80926e-05
Acox1	1.54473	0.000160482
Dync1i2	4.84908	0.000167289
Sept5	-7.20777	0.000571427
Herc3	-2.09304	0.000819489
Necab1	-1.74612	0.00110291
Myrf	3.15371	0.00165497
RT1-T24-4	1.76453	0.00192557
Rgs8	3.88685	0.00235383
Cck	-0.642575	0.00277308
Anxa7	-2.04547	0.00282913
Ogdh	2.43293	0.00302526
Yjefn3	-3.72201	0.00350872
Rgs16	-2.1728	0.00514336
Tra2a	1.98397	0.00532331
Tmem132e	2.28098	0.00560426
B3gat1	-1.85979	0.00687991
Eml1	-3.48256	0.00693742
Ptk2b	-0.985336	0.00741274
Ing1	2.08098	0.00798115
Mag	-4.73675	0.00846512
Atp2c1	-2.51625	0.00859391
Fbxo31	1.99516	0.00862231
RGD1565616	-2.46856	0.00999008
Rasd1	-1.38703	0.0103351
LOC103694863	2.2341	0.0105442
Mlc1	2.10748	0.0111311
Nsmf	-1.18358	0.0111943
Eif4e	3.12244	0.0130618
Hnrnph1	-2.5151	0.0139408
Shank3	-1.28108	0.0141643
Grm2	-2.06261	0.0143226
Grm3	1.00106	0.0144184
Cisd3	-2.09286	0.0144549
Lipa	2.15526	0.0147728
Shank1	-4.63615	0.0152586
Tmcc1	2.21431	0.015578
Rgs4	-0.972814	0.0157101
Synpo2	-2.01764	0.0157414
Ramp3	-1.45227	0.0162251
Usp13	-1.16104	0.0167882
Kifc2	-1.14598	0.0173542
Myh14	-5.67694	0.0175059
Hhatl	-2.88795	0.0203963
Ccdc136	-0.732287	0.0210157
Tkt	-0.835077	0.0217975
Psme1	-0.753562	0.0219846
Mcrip1	2.52019	0.0241727
Apmap	1.7354	0.0244884
Nfatc3	2.46517	0.0264125
Irf9	2.46395	0.0264178
Dctn1	-1.64242	0.0266117
Caly	1.64169	0.0270257
Akt1	-2.42264	0.027347
Chd3	-6.63241	0.027376
Prpsap1	0.834283	0.0297165
Tmco1	0.864438	0.029718
RF00092	-2.10464	0.0324081
Synpr	-1.27917	0.0324207
Rtn4rl1	-1.0409	0.0325255
Ermn	-5.09098	0.0338695
Pygl	-1.89254	0.0338967
Mib2	-1.63661	0.0339743
Tmem63c	3.64992	0.0340246
Slc2a8	-2.21131	0.0350435
AABR07015729.1	4.93377	0.0369401
Pfkm	6.25155	0.037633
Pkn2	-3.57329	0.0402183
Igsf1	2.27256	0.0406159
Tctn2	-4.03483	0.0410883
Tspan5	2.3139	0.0414114
Gtf2i	2.4357	0.0421743
Ddn	-0.622016	0.042221
Ube2j2	-1.80202	0.0423656
Exosc10	-1.89579	0.0430901
Agk	-2.08595	0.0436368
Mtmr2	1.69778	0.0436385
Sgk1	-2.68119	0.0438224
Mrps11	-1.2049	0.0449995
Coasy	2.85113	0.0465912
Pdp1	-0.828318	0.0470733
Enc1	-0.721762	0.0475369
Tm9sf4	-1.96255	0.0475539
Dop1a	-3.57112	0.0496824
Dlgap4	1.20615	0.0505973
Lrrc49	-1.18024	0.0507002
St3gal5	-1.70263	0.0509009
Rcsd1	-2.23442	0.0511599
Prpf8	5.17678	0.0513872
Ebf4	1.50649	0.0525503
Anp32b	5.8271	0.0527712
Rpl13a	1.44385	0.0534421
AABR07072283.1	-1.36513	0.053941
Psmd9	-1.15384	0.054683
Srebf2	2.4828	0.0548829
Rrp7a	0.71575	0.0550705
Ube2a	0.912841	0.0564754
Ccar2	-0.824029	0.0575466
Park7	0.738746	0.0578668
Phc2	-3.33581	0.0582546
Cmpk2	1.00747	0.0585455
Stmn1	-0.632928	0.0585902
Grhpr	2.20161	0.0595418
Cdk18	2.34282	0.0605401
Mtmr6	-3.28972	0.0610124
Slc20a2	1.22202	0.0610379
Adam10	-1.09516	0.0621936
Rhbdl3	-0.791282	0.0630894
LOC100909595	-1.30637	0.063117
Ergic1	-1.1393	0.0651038
Flna	-0.977183	0.066164
Cbx7	-1.18586	0.0669259
Tmem192	-0.841508	0.067282
Fam107a	-0.636499	0.0681242
Supt5h	-0.940158	0.0683862
Gabra4	-1.15644	0.0686025
Fuk	-2.13048	0.0695242
Sarnp	0.865209	0.0696942
Pcp4	-0.64424	0.0697028
Rasl11a	-2.39498	0.0698451
Cpne9	-1.27201	0.0699577
Ssbp1	2.30387	0.0705945
Rgs14	-2.08088	0.0706558
Prkcg	-0.739122	0.0712835
AC134224.3	-2.57722	0.0713675
Neto1	-1.18586	0.0737399
Miga2	1.27298	0.0739365
Smc3	-2.33326	0.0740384
LOC102555453	-0.60686	0.0744961
Npb	2.05012	0.0751508
Casp8ap2	2.04909	0.0751944
Nlgn3	2.0492	0.0751985
Syngr1	-0.840862	0.0752097
Ssrp1	0.81797	0.0752869
Gnai2	1.10876	0.0755147
P3h4	2.1306	0.0760901
Syt7	-1.10523	0.0761955
LOC100363782	-1.01712	0.0762961
Grid2ip	-2.02069	0.0765306
Epha4	-0.677453	0.0765807
Dnajb14	4.36376	0.0798583
RF00017	-1.33511	0.08232
Naf1	2.2002	0.0830832
AC116220.1	2.16717	0.0837971
Mink1	1.48048	0.0838436
Dcaf8	-1.9235	0.0839651
Sys1	-1.58464	0.0856533
Cyhr1	-0.772942	0.086904
Ruvbl1	-1.01528	0.0869145
Tgfb1i1	-2.23179	0.0875005
Rpusd1	1.0787	0.0875796
Adam15	-1.04728	0.088018
Mfhas1	2.65111	0.0885602
Nkiras2	2.65042	0.088597
AABR07000398.1	-0.953826	0.0891792
Tle5	1.09093	0.0897083
AABR07039448.1	1.19908	0.089772
Flii	1.10563	0.0899893
Ptprr	2.04682	0.0905483
Rab11fip3	1.42492	0.0908064
Cplx2	1.35152	0.0909827
Mrvi1	-1.71494	0.0916006
Rn7sl1	-1.2112	0.0932276
Slc25a25	-2.08174	0.0932664
AABR07017250.1	1.0674	0.0935107
Psmb7	3.19828	0.0945688
AABR07007000.1	-1.45582	0.0961122
C1ql3	-0.610841	0.0968521
Rab37	-2.56751	0.0976478
Cpsf4	2.33852	0.0990749
Etnk2	-1.45303	0.0998767
