# Supplementary material for: Chronic paternal morphine exposure increases sensitivity to morphine-derived pain relief in male progeny
Source: Sci Adv. 2022 Feb 16;8(7):eabk2425. doi: 10.1126/sciadv.abk2425 (PMC8849295; doi:10.1126/sciadv.abk2425)
Supplement: Supplementary file 3 — Tables S1 to S6 [file sciadv.abk2425_tables_s1_to_s6.zip › sciadv.abk2425_table_s6.xlsx]

## Sheet: Enrichement PAG
source	term_name	term_id	adjusted_p_value	Genes
REAC	G alpha (i) signalling events	REAC:R-RNO-418594	0.00487703	Rgs8, Grm2, Grm3, Rgs4, Rgs14, Prkcg, Npb, Gnai2
REAC	PTEN Regulation	REAC:R-RNO-6807070	0.030396	Usp13, Akt1, Chd3, Phc2, Psmb7
REAC	SUMOylation of transcription cofactors	REAC:R-RNO-3899300	0.075166	Park7, Phc2, Casp8ap2
REAC	Class C/3 (Metabotropic glutamate/pheromone receptors)	REAC:R-RNO-420499	0.0754191	Grm2, Grm3
